# Supplementary material for: Socioeconomic and nutritional determinants outweigh gut microbiota influence on neurodevelopment in young children from Antananarivo, Madagascar
Source: Sci Rep. 2026 Jan 17;16:5484. doi: 10.1038/s41598-026-35174-5 (PMC12886980; doi:10.1038/s41598-026-35174-5)
Supplement: Supplementary file 2 — Supplementary Information 2. [file 41598_2026_35174_MOESM2_ESM.xlsx]

## Sheet: All
SUPPL TABLE 1. Sociodemographic characteristics of the households, mothers and children, by nutritional status and for the whole study population (N = 349).
Statistically significant results are indicated in red.
	Normally nourished, N = 1971	Moderately stunted, N = 841	Severely stunted, N = 681	Overall, N = 3491	p-value2
Family economic status					0.025
Poorest	115 (58.4%)	51 (60.7%)	47 (69.1%)	213 (61.0%)
Middle	76 (38.6%)	24 (28.6%)	20 (29.4%)	120 (34.4%)
Wealthiest	6 (3.0%)	9 (10.7%)	1 (1.5%)	16 (4.6%)
Number of people in household	4.5 (2.0-12.0)	4.7 (2.0-9.0)	4.8 (3.0-9.0)	4.6 (2.0-12.0)	0.4
Cumulated household weekly income (in Ariary - MGA)	43,410.5 (6,000.0-250,000.0)	44,684.5 (2,000.0-350,000.0)	45,289.4 (10,000.0-525,000.0)	44,076.3 (2,000.0-525,000.0)	0.5
Running water					0.012
No	183 (92.9%)	68 (81.0%)	61 (89.7%)	312 (89.4%)
Yes	14 (7.1%)	16 (19.0%)	7 (10.3%)	37 (10.6%)
Treated drinking water					>0.9
No	136 (69.0%)	60 (71.4%)	48 (70.6%)	244 (69.9%)
Yes	61 (31.0%)	24 (28.6%)	20 (29.4%)	105 (30.1%)
Drinkable water exclusive consumption					>0.9
No	2 (1.0%)	0 (0.0%)	0 (0.0%)	2 (0.6%)
Yes	195 (99.0%)	84 (100.0%)	68 (100.0%)	347 (99.4%)
Number of rooms	1.2 (1.0-4.0)	1.2 (1.0-3.0)	1.3 (1.0-6.0)	1.2 (1.0-6.0)	0.6
Maternal age at first pregnancy (years)	19.3 (14.0-40.0)	18.7 (14.0-26.0)	18.2 (14.0-28.0)	18.9 (14.0-40.0)	0.13
Maternal age at first pregnancy >15 years					0.045
No	16 (8.2%)	6 (7.2%)	12 (17.9%)	34 (9.8%)
Yes	180 (91.8%)	77 (92.8%)	55 (82.1%)	312 (90.2%)
Marital status					0.2
Single	39 (19.8%)	7 (8.3%)	12 (17.9%)	58 (16.7%)
Married	128 (65.0%)	61 (72.6%)	46 (68.7%)	235 (67.5%)
Widow, divorced, separated	30 (15.2%)	16 (19.0%)	9 (13.4%)	55 (15.8%)
Working mother					0.11
No	65 (33.2%)	39 (46.4%)	25 (36.8%)	129 (37.1%)
Yes	131 (66.8%)	45 (53.6%)	43 (63.2%)	219 (62.9%)
Maternal education level cat					0.052
None or primary school	79 (40.7%)	45 (54.2%)	38 (56.7%)	162 (47.1%)
Middle school	90 (46.4%)	32 (38.6%)	26 (38.8%)	148 (43.0%)
High school or more	25 (12.9%)	6 (7.2%)	3 (4.5%)	34 (9.9%)
Undernourished mother					0.026
No	167 (87.0%)	69 (84.1%)	48 (72.7%)	284 (83.5%)
Yes	25 (13.0%)	13 (15.9%)	18 (27.3%)	56 (16.5%)
Sex					>0.9
Male	89 (45.2%)	39 (46.4%)	31 (45.6%)	159 (45.6%)
Female	108 (54.8%)	45 (53.6%)	37 (54.4%)	190 (54.4%)
Age (months)	42.9 (24.5-59.9)	42.5 (24.4-59.6)	40.9 (24.2-60.0)	42.4 (24.2-60.0)	0.4
Height-for-Age z-score	-1.2 (-2.0-1.0)	-2.4 (-3.0--2.0)	-3.6 (-5.6--3.0)	-2.0 (-5.6-1.0)	<0.001
Weight-for-Age z-score	-0.7 (-3.0-2.0)	-1.5 (-2.9--0.1)	-2.3 (-3.9--1.2)	-1.2 (-3.9-2.0)	<0.001
Height (cm)	94.6 (80.2-111.0)	89.5 (78.0-98.4)	84.2 (72.9-95.7)	91.4 (72.9-111.0)	<0.001
Weight (kg)	13.9 (9.5-24.5)	12.6 (8.8-16.8)	11.1 (8.2-14.5)	13.1 (8.2-24.5)	<0.001
Living with mother					>0.9
No	6 (3.0%)	2 (2.4%)	2 (2.9%)	10 (2.9%)
Yes	191 (97.0%)	82 (97.6%)	66 (97.1%)	339 (97.1%)
Birth size (reported)					<0.001
Smaller than other babies	26 (13.3%)	19 (22.9%)	28 (41.2%)	73 (21.0%)
Same size as other babies	69 (35.2%)	39 (47.0%)	25 (36.8%)	133 (38.3%)
Bigger than other babies	101 (51.5%)	25 (30.1%)	15 (22.1%)	141 (40.6%)
Ferritine (𝝁g/L)	27.1 (1.3-113.8)	24.9 (1.7-227.5)	35.0 (1.8-622.3)	28.0 (1.3-622.3)	0.5
Low ferritine					0.8
No	141 (72.3%)	57 (68.7%)	44 (68.8%)	242 (70.8%)
Yes	54 (27.7%)	26 (31.3%)	20 (31.2%)	100 (29.2%)
Currently breastfed					>0.9
No	181 (91.9%)	77 (91.7%)	62 (91.2%)	320 (91.7%)
Yes	16 (8.1%)	7 (8.3%)	6 (8.8%)	29 (8.3%)
Age of breastfeeding cessation (months)	24.1 (2.0-48.0)	23.0 (3.0-48.0)	23.8 (1.0-38.0)	23.8 (1.0-48.0)	0.4
Exclusive breastfeeding before 6 months					>0.9
No	65 (33.0%)	29 (34.5%)	23 (33.8%)	117 (33.5%)
Yes	132 (67.0%)	55 (65.5%)	45 (66.2%)	232 (66.5%)
Age of solid food introduction (months)	5.4 (1.0-8.0)	5.4 (3.0-12.0)	5.3 (1.0-9.0)	5.4 (1.0-12.0)	>0.9
Birth mode					0.6
Vaginal delivery	179 (91.3%)	78 (94.0%)	61 (89.7%)	318 (91.6%)
C-section	17 (8.7%)	5 (6.0%)	7 (10.3%)	29 (8.4%)
Haemoglobin (g/dL)	11.8 (8.6-15.1)	11.6 (8.5-14.1)	11.2 (8.5-14.4)	11.6 (8.5-15.1)	<0.001
Low haemoglobin					0.035
No	159 (81.5%)	63 (75.9%)	43 (66.2%)	265 (77.3%)
Yes	36 (18.5%)	20 (24.1%)	22 (33.8%)	78 (22.7%)
Overall development score	251.6 (170.0-300.0)	239.1 (160.0-290.0)	230.7 (120.0-285.0)	244.5 (120.0-300.0)	<0.001
Communication score (Comm)	51.9 (30.0-60.0)	51.0 (25.0-60.0)	50.7 (25.0-60.0)	51.5 (25.0-60.0)	0.5
Personal-Social score (PES)	43.0 (15.0-60.0)	39.5 (10.0-60.0)	39.4 (10.0-60.0)	41.5 (10.0-60.0)	0.041
Cognition-Problem Solving score )PS)	50.8 (15.0-60.0)	47.9 (30.0-60.0)	48.5 (20.0-60.0)	49.6 (15.0-60.0)	0.003
Fine Motor score (FM)	50.9 (20.0-60.0)	47.3 (20.0-60.0)	43.1 (10.0-60.0)	48.5 (10.0-60.0)	<0.001
Gross Motor score (GM)	54.9 (30.0-60.0)	53.4 (25.0-60.0)	48.9 (18.0-60.0)	53.3 (18.0-60.0)	0.001
Number of domains with delay					0.008
0	160 (81.2%)	60 (71.4%)	42 (61.8%)	262 (75.1%)
1	33 (16.8%)	21 (25.0%)	20 (29.4%)	74 (21.2%)
2	4 (2.0%)	3 (3.6%)	4 (5.9%)	11 (3.2%)
3	0 (0.0%)	0 (0.0%)	2 (2.9%)	2 (0.6%)
Dietary diversity score	4.0 (2.0-7.0)	4.0 (2.0-6.0)	3.9 (1.0-6.0)	4.0 (1.0-7.0)	0.7
Low dietary diversity					0.9
No	138 (71.9%)	60 (71.4%)	46 (68.7%)	244 (71.1%)
Yes	54 (28.1%)	24 (28.6%)	21 (31.3%)	99 (28.9%)
Animal source foods					0.3
No	19 (9.8%)	4 (4.8%)	7 (10.4%)	30 (8.7%)
Yes	175 (90.2%)	80 (95.2%)	60 (89.6%)	315 (91.3%)
Ascaris	96 (50.0%)	36 (43.4%)	37 (54.4%)	169 (49.3%)	0.4
Trichuris	112 (58.3%)	50 (60.2%)	50 (73.5%)	212 (61.8%)	0.081
Giardiasis	35 (18.2%)	24 (28.9%)	18 (26.5%)	77 (22.4%)	0.1
Blastocystis	25 (13.0%)	8 (9.6%)	6 (8.8%)	39 (11.4%)	0.5
Enterobius	1 (0.5%)	1 (1.2%)	1 (1.5%)	3 (0.9%)	0.4
Microsporidia	0 (0.0%)	0 (0.0%)	0 (0.0%)	0 (0.0%)
Hymenolepis	3 (1.6%)	1 (1.2%)	2 (2.9%)	6 (1.7%)	0.7
ompC	16 (8.7%)	3 (3.7%)	7 (10.8%)	26 (7.9%)	0.2
ipaH	148 (80.4%)	69 (85.2%)	55 (84.6%)	272 (82.4%)	0.6
estla	10 (5.4%)	4 (4.9%)	6 (9.2%)	20 (6.1%)	0.5
eltB	59 (32.1%)	24 (29.6%)	19 (29.2%)	102 (30.9%)	0.9
AggR	58 (31.5%)	27 (33.3%)	16 (24.6%)	101 (30.6%)	0.5
aaiC	35 (19.0%)	22 (27.2%)	14 (21.5%)	71 (21.5%)	0.3
bfpA	24 (13.0%)	11 (13.6%)	13 (20.0%)	48 (14.5%)	0.4
eae	67 (36.4%)	34 (42.0%)	24 (36.9%)	125 (37.9%)	0.7
cadF	21 (11.4%)	13 (16.0%)	12 (18.5%)	46 (13.9%)	0.3
cta	0 (0.0%)	1 (1.2%)	0 (0.0%)	1 (0.3%)	0.4
Number of enteropathogen genes	2.4 (0.0-7.0)	2.6 (0.0-7.0)	2.6 (0.0-7.0)	2.5 (0.0-7.0)	0.7
CRP level cat					0.006
Normal	179 (91.8%)	75 (91.5%)	49 (77.8%)	303 (89.1%)
Elevated	16 (8.2%)	7 (8.5%)	14 (22.2%)	37 (10.9%)
AAT level					0.2
Normal	145 (79.2%)	60 (74.1%)	45 (68.2%)	250 (75.8%)
Elevated	38 (20.8%)	21 (25.9%)	21 (31.8%)	80 (24.2%)
Calprotectine level cat (wet)					0.016
Normal	129 (68.3%)	53 (64.6%)	32 (48.5%)	214 (63.5%)
Elevated	60 (31.7%)	29 (35.4%)	34 (51.5%)	123 (36.5%)
Alanine (𝝁mol/L )	359.5 (174.0-862.0)	383.6 (145.0-807.0)	330.4 (171.0-635.0)	360.4 (145.0-862.0)	0.3
Citruline (𝝁mol/L )	25.3 (10.6-87.0)	24.2 (7.0-45.0)	23.1 (12.0-46.0)	24.6 (7.0-87.0)	0.1
Valine (𝝁mol/L )	175.7 (91.0-267.0)	169.7 (114.0-262.0)	155.3 (104.0-227.0)	170.5 (91.0-267.0)	<0.001
Isoleucine (𝝁mol/L )	48.4 (28.0-87.0)	46.4 (22.9-82.5)	42.2 (29.8-58.0)	46.8 (22.9-87.0)	<0.001
Leucine (𝝁mol/L )	83.4 (46.0-132.0)	78.7 (49.2-143.7)	71.6 (55.3-117.0)	80.1 (46.0-143.7)	<0.001
Citruline cat					0.4
Normal	170 (99.4%)	76 (98.7%)	53 (98.1%)	299 (99.0%)
Elevated	1 (0.6%)	1 (1.3%)	1 (1.9%)	3 (1.0%)
1 n (%); Mean (Minimum-Maximum)
2 Fisher's exact test; Kruskal-Wallis rank sum test; Pearson's Chi-squared test
