# Supplementary material for: Socioeconomic and nutritional determinants outweigh gut microbiota influence on neurodevelopment in young children from Antananarivo, Madagascar
Source: Sci Rep. 2026 Jan 17;16:5484. doi: 10.1038/s41598-026-35174-5 (PMC12886980; doi:10.1038/s41598-026-35174-5)
Supplement: Supplementary file 3 — Supplementary Information 3. [file 41598_2026_35174_MOESM3_ESM.xlsx]

## Sheet: Results_lm_score_univariate
SUPPL TABLE 2. Differences in development score per domain and overall according to diverse exposures in univariate and multivariate analyses (N = 349).
CRP: C-reactive protein; AAT: 𝜶-anti-trypsin; Comm: Communication; PS: Problem-Solving; PES: Personal-Social; FM: Fine Motor; GM: Gross Motor.
Statistically significant results are indicated in red for univariate analyses, and in red and bold for multivariate analyses.
		Univariate analysis				Multivariate analysis
Domain	Variable	Mean Difference	Lower bound of CI	Higher bound of CI	P-value	Mean Difference	Lower bound of CI	Higher bound of CI	P-value
Overall	Number of people in household	-0.471333	-2.39634	1.45367	0.630414
Overall	Cumulated household weekly income (in Ariary - MGA)	7.33677e-05	4.49158e-06	0.000142244	0.0368883	2.48138e-05	-4.53841e-05	9.50117e-05	0.487027
Overall	Running water	6.30821	-3.94133	16.5578	0.226908
Overall	Treated drinking water	10.6383	3.83578	17.4407	0.00226551	5.33327	-2.14077	12.8073	0.161186
Overall	Drinkable water exclusive consumption	-20.6225	-62.4566	21.2116	0.33294
Overall	Number of rooms	10.2625	4.92048	15.6045	0.000185675	5.73153	-0.213778	11.6768	0.0587611
Overall	Maternal age at first pregnancy (years)	1.47983	0.533759	2.42591	0.00226189	0.0584172	-1.16298	1.27981	0.925041
Overall	Maternal age at first pregnancy >15 years	8.91139	-1.74014	19.5629	0.100769
Overall	Working mother	-1.33663	-7.89407	5.22082	0.688735
Overall	Undernourished mother	-10.0518	-18.6802	-1.42344	0.0225487	-7.6116	-16.82	1.59677	0.104808
Overall	Sex (Male vs Female)	2.78203	-3.56042	9.12447	0.388887
Overall	Age (months)	0.167756	-0.125639	0.46115	0.261544
Overall	Height-for-Age z-score	9.13612	6.39395	11.8783	2.04151e-10	7.1479	2.08004	12.2158	0.00587836
Overall	Weight-for-Age z-score	8.46698	5.14725	11.7867	8.42213e-07	0.613283	-5.32178	6.54835	0.838928
Overall	Height (cm)	0.908177	0.509909	1.30644	9.92595e-06	removed because of collinearity
Overall	Weight (kg)	2.95719	1.57022	4.34416	3.49102e-05	removed because of collinearity
Overall	Living with mother	-7.72566	-26.662	11.2106	0.422855
Overall	Ferritine (𝝁g/L)	0.0378823	-0.040873	0.116638	0.344752
Overall	Low ferritine	-2.45579	-9.41081	4.49924	0.487827
Overall	Currently breastfed	-10.281	-21.6852	1.12317	0.0770865
Overall	Age of breastfeeding cessation (months)	0.255117	-0.162276	0.672511	0.23005
Overall	Exclusive breastfeeding before 6 months	-1.17006	-7.86716	5.52704	0.731336
Overall	Age of solid food introduction (months)	0.0907993	-2.33027	2.51187	0.941241
Overall	Birth mode (vaginal delivery vs C-section)	3.11212	-8.35231	14.5766	0.593739
Overall	Haemoglobin (g/dL)	3.5695	0.687507	6.45148	0.0153553	1.2441	-1.91915	4.40734	0.439377
Overall	Low haemoglobin	-2.14344	-9.69512	5.40823	0.577011
Overall	Dietary diversity score (DDS)	3.0091	-0.19265	6.21086	0.0653821
Overall	Low dietary diversity (DDS < 4)	-0.693285	-7.62651	6.23994	0.844192
Overall	Animal source foods	3.14444	-7.94131	14.2302	0.577272
Overall	Ascaris	-9.20744	-15.5439	-2.871	0.00452299	-5.7241	-12.5185	1.07034	0.0983384
Overall	Trichuris	-6.12343	-12.6889	0.442068	0.0674499
Overall	Giardiasis	-1.57075	-9.25169	6.1102	0.687761
Overall	Blastocystis	-2.10105	-12.1966	7.99446	0.682537
Overall	Enterobius	-29.7118	-63.9934	4.56984	0.0891527
Overall	Hymenolepis	-3.68299	-28.1318	20.7658	0.76718
Overall	Number of enteropathogen genes	-0.821717	-2.92949	1.28606	0.443679
Overall	CRP level cat (normal vs elevated)	-5.30934	-15.4481	4.82941	0.303719
Overall	AAT level (normal vs elevated)	-2.0995	-9.78188	5.58288	0.591206
Overall	Calprotectine level cat (wet) (normal versus elevated)	-2.19904	-8.91732	4.51925	0.520105
Overall	Alanine (𝝁mol/L )	-0.0113602	-0.0377242	0.0150038	0.397132
Overall	Citruline (𝝁mol/L )	0.140145	-0.316267	0.596557	0.546128
Overall	Valine (𝝁mol/L )	0.123582	0.0116581	0.235506	0.0305717	removed because of collinearity
Overall	Isoleucine (𝝁mol/L )	0.18971	-0.15634	0.53576	0.281527
Overall	Leucine (𝝁mol/L )	0.318199	0.109831	0.526567	0.00287865	0.0926691	-0.128279	0.313618	0.409639
Overall	Citruline cat (normal vs elevated)	-10.2375	-44.1684	23.6935	0.553131
Overall	Birth size (reported) (Smaller than other babies vs Same size)	2.75971	-5.8027	11.3221	0.526544	-3.35742	-12.6083	5.89345	0.475473
Overall	Birth size (reported) (Smaller than other babies vs Bigger than other babies)	8.82444	0.348548	17.3003	0.0413418	-1.60421	-11.281	8.07258	0.74436
Overall	Maternal marital status (Single vs Married)	-3.95693	-12.6152	4.70138	0.369345
Overall	Maternal marital status (Single vs Widowed, divorced, separated)	-7.4931	-18.6076	3.62143	0.185716
Overall	Family economic status (Poorest vs Middle)	8.41209	1.74118	15.083	0.0136056	-2.313	-9.98277	5.35677	0.553147
Overall	Family economic status (Poorest vs Wealthiest)	14.6954	-0.45454	29.8454	0.0572404	3.32682	-13.3777	20.0313	0.695264
Overall	Maternal education level cat (None/Primary vs Middle school)	10.5551	3.9951	17.115	0.0016914	9.43001	2.40261	16.4574	0.00873089
Overall	Maternal education level cat (None/Primary vs High school or more)	21.6155	10.7327	32.4982	0.000112804	9.6396	-3.43539	22.7146	0.147782
Comm	Number of people in household	0.120733	-0.396044	0.63751	0.646162
Comm	Cumulated household weekly income (in Ariary - MGA)	1.57172e-05	-2.81526e-06	3.42496e-05	0.0962077
Comm	Running water	1.36616	-1.38732	4.11965	0.329815
Comm	Treated drinking water	2.40371	0.570364	4.23705	0.0103282	1.11224	-0.940958	3.16544	0.287166
Comm	Drinkable water exclusive consumption	-8.56772	-19.7767	2.64125	0.133654
Comm	Number of rooms	1.76599	0.314678	3.21731	0.0172295	1.05749	-0.716122	2.83111	0.241504
Comm	Maternal age at first pregnancy (years)	0.219603	-0.0372167	0.476422	0.0935045
Comm	Maternal age at first pregnancy >15 years	1.15177	-1.72105	4.0246	0.430911
Comm	Working mother	-1.16045	-2.91826	0.597353	0.194996
Comm	Undernourished mother	-1.59029	-3.92093	0.740348	0.180442
Comm	Sex (Male vs Female)	0.953525	-0.747932	2.65498	0.271121
Comm	Age (months)	-0.137902	-0.215451	-0.0603532	0.000530659	-0.138753	-0.257441	-0.0200655	0.0221142
Comm	Height-for-Age z-score	0.745533	-0.0308301	1.5219	0.0597632
Comm	Weight-for-Age z-score	0.469992	-0.45159	1.39157	0.316536
Comm	Height (cm)	-0.100688	-0.210142	0.00876542	0.0712675
Comm	Weight (kg)	-0.382261	-0.761766	-0.00275509	0.0483689	0.160621	-0.423945	0.745186	0.589002
Comm	Living with mother	-2.07817	-7.16154	3.00519	0.421905
Comm	Ferritine (𝝁g/L)	-0.00903653	-0.0303368	0.0122637	0.404599
Comm	Low ferritine	2.05983	0.190856	3.92881	0.0308651	0.726246	-1.32762	2.78011	0.486951
Comm	Currently breastfed	0.640841	-2.43367	3.71535	0.68209
Comm	Age of breastfeeding cessation (months)	-0.00511727	-0.118135	0.107901	0.929072
Comm	Exclusive breastfeeding before 6 months	-0.960175	-2.75543	0.835084	0.293561
Comm	Age of solid food introduction (months)	-0.188298	-0.837927	0.46133	0.568982
Comm	Birth mode (vaginal delivery vs C-section)	0.647582	-2.43568	3.73085	0.679788
Comm	Haemoglobin (g/dL)	-0.633497	-1.41533	0.148333	0.111915
Comm	Low haemoglobin	1.78273	-0.247925	3.81338	0.0851095
Comm	Dietary diversity score (DDS)	0.292475	-0.581193	1.16614	0.510682
Comm	Low dietary diversity (DDS < 4)	0.0254181	-1.85835	1.90919	0.978842
Comm	Animal source foods	0.130159	-2.89367	3.15399	0.932578
Comm	Ascaris	-3.61535	-5.28484	-1.94586	2.65319e-05	-2.59868	-4.51405	-0.683308	0.0080148
Comm	Trichuris	-1.87732	-3.62895	-0.125691	0.0357528	-0.0120154	-2.0042	1.98017	0.990535
Comm	Giardiasis	-1.32843	-3.37647	0.719602	0.202882
Comm	Blastocystis	-1.31267	-4.00734	1.382	0.338656
Comm	Enterobius	-1.43235	-10.6305	7.76575	0.759565
Comm	Hymenolepis	0.251236	-6.28253	6.78501	0.939755
Comm	Number of enteropathogen genes	0.24099	-0.321308	0.803288	0.39978
Comm	CRP level cat (normal vs elevated)	0.88538	-1.87324	3.644	0.528264
Comm	AAT level (normal vs elevated)	-0.078	-2.11845	1.96245	0.940101
Comm	Calprotectine level cat (wet) (normal versus elevated)	-0.187866	-1.98506	1.60932	0.83721
Comm	Alanine (𝝁mol/L )	-0.00638641	-0.0135984	0.000825612	0.0824242
Comm	Citruline (𝝁mol/L )	-0.137335	-0.261771	-0.0128985	0.0306474	-0.0929498	-0.219098	0.033199	0.148048
Comm	Valine (𝝁mol/L )	-0.0306312	-0.0614111	0.000148753	0.0511104
Comm	Isoleucine (𝝁mol/L )	-0.0910035	-0.185653	0.00364561	0.0594398
Comm	Leucine (𝝁mol/L )	-0.0234524	-0.0814089	0.0345042	0.426471
Comm	Citruline cat (normal vs elevated)	-6.49164	-15.7856	2.80232	0.1703
Comm	Birth size (reported) (Smaller than other babies vs Same size)	-0.846843	-3.16061	1.46693	0.472086
Comm	Birth size (reported) (Smaller than other babies vs Bigger than other babies)	0.384533	-1.90586	2.67492	0.741435
Comm	Maternal marital status (Single vs Married)	-1.72406	-4.0406	0.592475	0.144153						Same size as other babies
Comm	Maternal marital status (Single vs Widowed, divorced, separated)	-2.72445	-5.69816	0.249253	0.0724177						Bigger than other babies
Comm	Family economic status (Poorest vs Middle)	1.48674	-0.314578	3.28805	0.105424
Comm	Family economic status (Poorest vs Wealthiest)	3.2409	-0.849969	7.33178	0.120103
Comm	Maternal education level cat (None/Primary vs Middle school)	2.44678	0.659057	4.2345	0.00745127	2.41655	0.486444	4.34666	0.0143212
Comm	Maternal education level cat (None/Primary vs High school or more)	2.71387	-0.251909	5.67965	0.0727641	1.63646	-1.81185	5.08476	0.350995
GM	Number of people in household	0.0943038	-0.478381	0.666988	0.746227
GM	Cumulated household weekly income (in Ariary - MGA)	-1.82489e-06	-2.24545e-05	1.88047e-05	0.861976
GM	Running water	-2.99099	-6.02971	0.0477265	0.0536879
GM	Treated drinking water	0.12662	-1.92408	2.17732	0.903412
GM	Drinkable water exclusive consumption	-1.65994	-14.1188	10.7989	0.79344
GM	Number of rooms	0.931739	-0.686569	2.55005	0.258249
GM	Maternal age at first pregnancy (years)	0.0234446	-0.26156	0.30845	0.871561
GM	Maternal age at first pregnancy >15 years	-0.378394	-3.55622	2.79943	0.814966
GM	Working mother	1.10407	-0.843828	3.05196	0.265707
GM	Undernourished mother	-2.05885	-4.63305	0.515341	0.116603
GM	Sex (Male vs Female)	-1.55286	-3.43427	0.328545	0.10542
GM	Age (months)	0.356223	0.2773	0.435146	3.72492e-17	0.295116	0.199524	0.390708	4.30238e-09
GM	Height-for-Age z-score	2.27662	1.44607	3.10716	1.29581e-07	0.353162	-1.03473	1.74105	0.616745
GM	Weight-for-Age z-score	1.79628	0.791416	2.80115	0.000496497	0.519277	-1.0685	2.10706	0.520141
GM	Height (cm)	0.560844	0.454354	0.667334	4.35744e-22	removed because of collinearity
GM	Weight (kg)	1.68686	1.30333	2.07039	1.93607e-16	removed because of collinearity
GM	Living with mother	-0.154867	-5.79254	5.4828	0.956943
GM	Ferritine (𝝁g/L)	0.0266796	0.00345219	0.0499071	0.024497	0.0120398	-0.00937455	0.0334541	0.269268
GM	Low ferritine	-2.83579	-4.87886	-0.792712	0.00666032	removed because of collinearity
GM	Currently breastfed	-5.49591	-8.85356	-2.13825	0.00140609	1.02512	-2.64231	4.69255	0.582505
GM	Age of breastfeeding cessation (months)	0.0849562	-0.0340739	0.203986	0.161222
GM	Exclusive breastfeeding before 6 months	0.461575	-1.53017	2.45332	0.648819
GM	Age of solid food introduction (months)	0.172858	-0.547046	0.892762	0.637039
GM	Birth mode (vaginal delivery vs C-section)	-0.0762308	-3.48898	3.33652	0.964983
GM	Haemoglobin (g/dL)	1.86423	1.02811	2.70036	1.54388e-05	0.710005	-0.170242	1.59025	0.113433
GM	Low haemoglobin	-3.92032	-6.11446	-1.72618	0.000500236	removed because of collinearity
GM	Dietary diversity score (DDS)	0.939872	-0.0168313	1.89657	0.0541455
GM	Low dietary diversity (DDS < 4)	-1.29487	-3.36304	0.773288	0.218984
GM	Animal source foods	-1.05079	-4.36822	2.26663	0.533688
GM	Ascaris	0.779195	-1.12763	2.68602	0.422094
GM	Trichuris	1.49456	-0.462949	3.45207	0.134083
GM	Giardiasis	-0.547505	-2.83369	1.73868	0.637905
GM	Blastocystis	1.89474	-1.10435	4.89382	0.214847
GM	Enterobius	0.0127451	-10.2353	10.2607	0.99805
GM	Hymenolepis	-0.835312	-8.11338	6.44276	0.821532
GM	Number of enteropathogen genes	-0.662854	-1.28871	-0.0369993	0.0379777	-0.288146	-0.899868	0.323577	0.354502
GM	CRP level cat (normal vs elevated)	-2.96744	-5.98164	0.0467516	0.05364
GM	AAT level (normal vs elevated)	-3.129	-5.3438	-0.914197	0.00576301	0.134482	-2.04317	2.31214	0.903305
GM	Calprotectine level cat (wet) (normal versus elevated)	-1.61629	-3.58956	0.356983	0.108076
GM	Alanine (𝝁mol/L )	0.00553059	-0.00196599	0.0130272	0.147597
GM	Citruline (𝝁mol/L )	0.0217529	-0.108382	0.151888	0.742426
GM	Valine (𝝁mol/L )	0.0423401	0.0105532	0.074127	0.00920745	0.0243924	-0.0704629	0.119248	0.613022
GM	Isoleucine (𝝁mol/L )	0.0986064	0.000426509	0.196786	0.0490193	removed because of collinearity
GM	Leucine (𝝁mol/L )	0.0678283	0.00810118	0.127555	0.0261655	removed because of collinearity
GM	Citruline cat (normal vs elevated)	-8.93645	-18.5592	0.686294	0.06861
GM	Birth size (reported) (Smaller than other babies vs Same size)	2.32372	-0.187674	4.83511	0.0696431	1.86623	-0.682417	4.41487	0.150537
GM	Birth size (reported) (Smaller than other babies vs Bigger than other babies)	4.81084	2.32482	7.29686	0.000167002	3.51774	0.869319	6.16617	0.00943174
GM	Maternal marital status (Single vs Married)	0.936757	-1.64448	3.51799	0.475836
GM	Maternal marital status (Single vs Widowed, divorced, separated)	0.670219	-2.64327	3.98371	0.690996
GM	Family economic status (Poorest vs Middle)	-0.227113	-2.23376	1.77954	0.823972
GM	Family economic status (Poorest vs Wealthiest)	1.64789	-2.90931	6.20509	0.477432
GM	Maternal education level cat (None/Primary vs Middle school)	1.32165	-0.681145	3.32445	0.195167
GM	Maternal education level cat (None/Primary vs High school or more)	2.01561	-1.30697	5.3382	0.23361
FM	Number of people in household	-0.284449	-0.96615	0.397253	0.41239
FM	Cumulated household weekly income (in Ariary - MGA)	2.69732e-05	2.63644e-06	5.13099e-05	0.0299377	1.73557e-05	-7.85504e-06	4.25664e-05	0.176422
FM	Running water	0.724446	-2.91438	4.36327	0.695616
FM	Treated drinking water	1.82724	-0.608252	4.26274	0.140953
FM	Drinkable water exclusive consumption	-1.46686	-16.3102	13.3765	0.846003
FM	Number of rooms	2.10168	0.182965	4.0204	0.0318986	0.332219	-1.74853	2.41297	0.753491
FM	Maternal age at first pregnancy (years)	0.571754	0.238154	0.905353	0.000834005	0.0610876	-0.368896	0.491071	0.779906
FM	Maternal age at first pregnancy >15 years	4.07711	0.321168	7.83305	0.0334613	removed because of collinearity
FM	Working mother	-0.99023	-3.31059	1.33013	0.401845
FM	Undernourished mother	-2.11368	-5.18575	0.958382	0.176843
FM	Sex (Male vs Female)	0.428666	-1.82076	2.67809	0.70803
FM	Age (months)	-0.0203036	-0.124436	0.0838292	0.701594
FM	Height-for-Age z-score	3.25077	2.27957	4.22197	1.70284e-10	2.62737	0.842595	4.41215	0.00406266
FM	Weight-for-Age z-score	3.18792	2.01707	4.35876	1.55894e-07	0.34647	-1.69223	2.38517	0.738182
FM	Height (cm)	0.243917	0.101059	0.386775	0.000871707	removed because of collinearity
FM	Weight (kg)	0.857097	0.361512	1.35268	0.000748202	removed because of collinearity
FM	Living with mother	-3.56047	-10.2663	3.14538	0.297081
FM	Ferritine (𝝁g/L)	0.00386282	-0.0243627	0.0320883	0.787946
FM	Low ferritine	-0.466612	-2.95752	2.02429	0.712757
FM	Currently breastfed	-1.79407	-5.84905	2.2609	0.384794
FM	Age of breastfeeding cessation (months)	0.0752669	-0.0744496	0.224983	0.323368
FM	Exclusive breastfeeding before 6 months	-0.252505	-2.62591	2.1209	0.834376
FM	Age of solid food introduction (months)	0.158135	-0.699626	1.01589	0.717125
FM	Birth mode (vaginal delivery vs C-section)	3.78302	-0.258874	7.82491	0.0664961
FM	Haemoglobin (g/dL)	0.820727	-0.216274	1.85773	0.120463
FM	Low haemoglobin	-0.735897	-3.43946	1.96767	0.592727
FM	Dietary diversity score (DDS)	0.494472	-0.646549	1.63549	0.394594
FM	Low dietary diversity (DDS < 4)	0.718414	-1.74168	3.17851	0.566076
FM	Animal source foods	2.48889	-1.44534	6.42311	0.214234
FM	Ascaris	-2.88285	-5.12208	-0.643615	0.01178	-1.21946	-3.62777	1.18886	0.319686
FM	Trichuris	-2.72137	-5.02897	-0.41378	0.0209503	-0.666881	-3.25145	1.91769	0.611854
FM	Giardiasis	0.526999	-2.18059	3.23459	0.702076
FM	Blastocystis	1.5323	-2.02349	5.0881	0.397245
FM	Enterobius	-8.61471	-20.7156	3.48619	0.162338
FM	Hymenolepis	-5.29871	-13.8995	3.30209	0.226436
FM	Number of enteropathogen genes	0.342791	-0.392935	1.07852	0.36004
FM	CRP level cat (normal vs elevated)	-3.57702	-7.15354	-0.000507578	0.0499677	-2.61921	-6.61333	1.3749	0.197771
FM	AAT level (normal vs elevated)	0.555	-2.17385	3.28385	0.689344
FM	Calprotectine level cat (wet) (normal versus elevated)	-0.555239	-2.93918	1.82871	0.647145
FM	Alanine (𝝁mol/L )	-0.00534002	-0.0148475	0.00416748	0.269915
FM	Citruline (𝝁mol/L )	0.158126	-0.00572311	0.321975	0.0585018
FM	Valine (𝝁mol/L )	0.0569067	0.0167106	0.0971028	0.00567594	removed because of collinearity
FM	Isoleucine (𝝁mol/L )	0.0906656	-0.0340501	0.215381	0.153579
FM	Leucine (𝝁mol/L )	0.128097	0.053168	0.203026	0.00086736	0.0478081	-0.0287426	0.124359	0.219915
FM	Citruline cat (normal vs elevated)	5.08584	-7.15428	17.326	0.414192
FM	Birth size (reported) (Smaller than other babies vs Same size)	1.54692	-1.50194	4.59577	0.319006
FM	Birth size (reported) (Smaller than other babies vs Bigger than other babies)	1.60595	-1.41211	4.624	0.296016
FM	Maternal marital status (Single vs Married)	-0.625679	-3.69633	2.44498	0.688838
FM	Maternal marital status (Single vs Widowed, divorced, separated)	-2.34483	-6.28658	1.59692	0.242797
FM	Family economic status (Poorest vs Middle)	3.15587	0.792246	5.51949	0.00902076	0.047875	-2.69029	2.78604	0.972564
FM	Family economic status (Poorest vs Wealthiest)	4.63087	-0.73703	9.99877	0.0906357	1.54945	-4.22274	7.32164	0.597576
FM	Maternal education level cat (None/Primary vs Middle school)	3.80105	1.48913	6.11297	0.00134063	2.8385	0.342461	5.33453	0.0259788
FM	Maternal education level cat (None/Primary vs High school or more)	8.12418	4.28878	11.9596	3.92614e-05	4.85854	0.209189	9.50789	0.0406119
PS	Number of people in household	-0.365602	-1.13431	0.403103	0.350213
PS	Cumulated household weekly income (in Ariary - MGA)	3.28248e-05	5.36515e-06	6.02844e-05	0.0192773	1.37555e-05	-1.46754e-05	4.21863e-05	0.341654
PS	Running water	6.0842	2.02944	10.139	0.00338031	6.09163	1.87219	10.3111	0.00482242
PS	Treated drinking water	4.99204	2.28718	7.69689	0.000326155	3.25844	0.323254	6.19363	0.0297052
PS	Drinkable water exclusive consumption	1.4611	-15.2817	18.2039	0.863822
PS	Number of rooms	3.46184	1.31407	5.60961	0.00165901	0.910987	-1.47313	3.2951	0.452513
PS	Maternal age at first pregnancy (years)	0.690155	0.31371	1.0666	0.000356981	0.114127	-0.365661	0.593914	0.639921
PS	Maternal age at first pregnancy >15 years	3.58201	-0.677239	7.84127	0.099011
PS	Working mother	0.493788	-2.12969	3.11726	0.711462
PS	Undernourished mother	-3.71429	-7.1618	-0.266768	0.0348011	-2.58554	-6.17497	1.0039	0.157288
PS	Sex (Male vs Female)	0.219298	-2.31836	2.75696	0.865134
PS	Age (months)	-0.273972	-0.387837	-0.160107	3.23562e-06	-0.191212	-0.32161	-0.0608142	0.00420646
PS	Height-for-Age z-score	1.87312	0.728206	3.01803	0.00141352	2.88102	0.927654	4.83438	0.00399399
PS	Weight-for-Age z-score	2.10231	0.746208	3.45841	0.00247176	-0.293648	-2.58303	1.99573	0.800815
PS	Height (cm)	-0.122132	-0.285358	0.0410939	0.14202
PS	Weight (kg)	-0.207702	-0.775519	0.360114	0.472349
PS	Living with mother	-1.07817	-8.65308	6.49674	0.779685
PS	Ferritine (𝝁g/L)	-0.00422511	-0.0360923	0.0276421	0.794412
PS	Low ferritine	0.531405	-2.28085	3.34366	0.710364
PS	Currently breastfed	0.897737	-3.68009	5.47557	0.699952
PS	Age of breastfeeding cessation (months)	-0.0515393	-0.223132	0.120054	0.554981
PS	Exclusive breastfeeding before 6 months	-0.0518347	-2.72908	2.62541	0.969646
PS	Age of solid food introduction (months)	0.0866744	-0.880979	1.05433	0.860262
PS	Birth mode (vaginal delivery vs C-section)	-1.57244	-6.15615	3.01128	0.5003
PS	Haemoglobin (g/dL)	0.229133	-0.94252	1.40079	0.700726
PS	Low haemoglobin	2.88703	-0.143162	5.91723	0.0617831
PS	Dietary diversity score (DDS)	0.377746	-0.931812	1.6873	0.570835
PS	Low dietary diversity (DDS < 4)	1.25431	-1.5657	4.07431	0.382258
PS	Animal source foods	0.488889	-4.02683	5.00461	0.831497
PS	Ascaris	-4.23641	-6.7577	-1.71512	0.0010508	-1.76302	-4.52804	1.00201	0.210431
PS	Trichuris	-2.88553	-5.50318	-0.267889	0.0308314	2.2919	-0.620436	5.20424	0.122458
PS	Giardiasis	-0.924129	-3.99158	2.14332	0.553855
PS	Blastocystis	-5.62272	-9.61185	-1.6336	0.00586956	-4.28266	-8.42246	-0.142854	0.0426537
PS	Enterobius	-11.6235	-25.3204	2.0733	0.0959942
PS	Hymenolepis	1.84372	-7.92211	11.6095	0.710611
PS	Number of enteropathogen genes	0.156386	-0.690361	1.00313	0.716595
PS	CRP level cat (normal vs elevated)	1.90804	-2.21413	6.0302	0.363222
PS	AAT level (normal vs elevated)	2.651	-0.399023	5.70102	0.0882377
PS	Calprotectine level cat (wet) (normal versus elevated)	1.06075	-1.61214	3.73364	0.435566
PS	Alanine (𝝁mol/L )	-0.0119222	-0.0225655	-0.00127897	0.0282567	-0.00778205	-0.0181716	0.00260751	0.141456
PS	Citruline (𝝁mol/L )	-0.0428884	-0.228457	0.14268	0.649568
PS	Valine (𝝁mol/L )	0.0139922	-0.0318309	0.0598154	0.548357
PS	Isoleucine (𝝁mol/L )	0.0217102	-0.119201	0.162622	0.761951
PS	Leucine (𝝁mol/L )	0.069554	-0.0160457	0.155154	0.110868
PS	Citruline cat (normal vs elevated)	-3.19509	-16.9905	10.6003	0.648879
PS	Birth size (reported) (Smaller than other babies vs Same size)	-0.0802348	-3.52011	3.35964	0.963435
PS	Birth size (reported) (Smaller than other babies vs Bigger than other babies)	1.75158	-1.65354	5.1567	0.312366
PS	Maternal marital status (Single vs Married)	-0.460308	-3.92895	3.00833	0.794237
PS	Maternal marital status (Single vs Widowed, divorced, separated)	0.0940439	-4.35859	4.54668	0.966888
PS	Family economic status (Poorest vs Middle)	4.24354	1.58533	6.90176	0.00183584	0.505408	-2.51952	3.53033	0.742437
PS	Family economic status (Poorest vs Wealthiest)	4.26438	-1.77255	10.3013	0.165621	-2.24995	-8.89747	4.39758	0.505728
PS	Maternal education level cat (None/Primary vs Middle school)	2.80789	0.196615	5.41917	0.035151	2.42193	-0.376854	5.22072	0.0895847
PS	Maternal education level cat (None/Primary vs High school or more)	8.79557	4.46354	13.1276	7.97429e-05	5.08254	-0.0848304	10.2499	0.0538534
PES	Number of people in household	-0.0409953	-0.627661	0.54567	0.890764
PES	Cumulated household weekly income (in Ariary - MGA)	-9.0535e-08	-2.12039e-05	2.10229e-05	0.993276
PES	Running water	1.16286	-1.96401	4.28972	0.465001
PES	Treated drinking water	1.33782	-0.757972	3.43362	0.210144
PES	Drinkable water exclusive consumption	-10.4236	-23.1388	2.29153	0.107792
PES	Number of rooms	2.02347	0.376599	3.67034	0.0161821	0.963541	-0.739607	2.66669	0.266242
PES	Maternal age at first pregnancy (years)	-0.0127034	-0.305005	0.279598	0.931929
PES	Maternal age at first pregnancy >15 years	0.831825	-2.42633	4.08998	0.615879
PES	Working mother	-0.690772	-2.68982	1.30827	0.497184
PES	Undernourished mother	-0.532445	-3.16961	2.10472	0.691516
PES	Sex (Male vs Female)	2.80887	0.897338	4.7204	0.00409326	3.0937	0.990117	5.19729	0.00410902
PES	Age (months)	0.247304	0.161645	0.332962	2.87722e-08	0.200651	0.09579	0.305513	0.000205067
PES	Height-for-Age z-score	0.972889	0.0932346	1.85254	0.0302832	0.714317	-0.30833	1.73696	0.170142
PES	Weight-for-Age z-score	0.894657	-0.148516	1.93783	0.092539
PES	Height (cm)	0.32847	0.208579	0.44836	1.31373e-07
PES	Weight (kg)	1.00989	0.59008	1.4297	3.2511e-06
PES	Living with mother	-0.889381	-6.66322	4.88446	0.7621
PES	Ferritine (𝝁g/L)	0.0208888	-0.00311347	0.0448911	0.0878418
PES	Low ferritine	-1.69504	-3.81486	0.424773	0.11669
PES	Currently breastfed	-4.94343	-8.39436	-1.49249	0.00511781	removed because of collinearity
PES	Age of breastfeeding cessation (months)	0.151551	0.025602	0.2775	0.0185128	0.0563275	-0.0807052	0.19336	0.418948
PES	Exclusive breastfeeding before 6 months	-0.41884	-2.45909	1.62141	0.686633
PES	Age of solid food introduction (months)	-0.151276	-0.888727	0.586175	0.686857
PES	Birth mode (vaginal delivery vs C-section)	0.367925	-3.12751	3.86336	0.836109
PES	Haemoglobin (g/dL)	1.28674	0.408721	2.16476	0.00419472	-0.0749885	-1.0917	0.941719	0.884617
PES	Low haemoglobin	-2.11171	-4.41032	0.186904	0.0716421
PES	Dietary diversity score (DDS)	0.977826	0.00606979	1.94958	0.048594	0.886366	-0.244926	2.01766	0.124067
PES	Low dietary diversity (DDS < 4)	-1.51776	-3.61748	0.581958	0.156002
PES	Animal source foods	1.04921	-2.32387	4.42229	0.541068
PES	Ascaris	0.676971	-1.27313	2.62707	0.495185
PES	Trichuris	-0.0421648	-2.05018	1.96585	0.967079
PES	Giardiasis	0.747437	-1.58943	3.0843	0.529692
PES	Blastocystis	1.44678	-1.62264	4.51619	0.354517
PES	Enterobius	-8.01863	-18.4616	2.42433	0.131888
PES	Hymenolepis	0.391691	-7.05004	7.83342	0.917604
PES	Number of enteropathogen genes	-0.907244	-1.54595	-0.268532	0.00550714	-0.703185	-1.40249	-0.0038768	0.0487531
PES	CRP level cat (normal vs elevated)	-1.51869	-4.60175	1.56438	0.333274
PES	AAT level (normal vs elevated)	-2.0505	-4.38272	0.281718	0.0846436
PES	Calprotectine level cat (wet) (normal versus elevated)	-0.844313	-2.89586	1.20723	0.418775
PES	Alanine (𝝁mol/L )	0.00678578	-0.00115904	0.0147306	0.0938402
PES	Citruline (𝝁mol/L )	0.145314	0.00819892	0.282428	0.0378619	0.0459508	-0.109074	0.200975	0.559885
PES	Valine (𝝁mol/L )	0.0409517	0.00715894	0.0747445	0.0177094	removed because of collinearity
PES	Isoleucine (𝝁mol/L )	0.0696272	-0.0349239	0.174178	0.191012
PES	Leucine (𝝁mol/L )	0.0750959	0.0117454	0.138446	0.0203224	0.0222083	-0.0526912	0.0971078	0.559754
PES	Citruline cat (normal vs elevated)	3.34002	-6.91988	13.5999	0.52225
PES	Birth size (reported) (Smaller than other babies vs Same size)	-0.274076	-2.90195	2.35379	0.837586
PES	Birth size (reported) (Smaller than other babies vs Bigger than other babies)	0.271544	-2.32977	2.87286	0.837446
PES	Maternal marital status (Single vs Married)	-2.1347	-4.7619	0.492498	0.110924
PES	Maternal marital status (Single vs Widowed, divorced, separated)	-3.18809	-6.56058	0.184406	0.0638334
PES	Family economic status (Poorest vs Middle)	-0.19061	-2.24716	1.86594	0.855457
PES	Family economic status (Poorest vs Wealthiest)	0.967723	-3.7028	5.63824	0.683873
PES	Maternal education level cat (None/Primary vs Middle school)	0.251752	-1.80365	2.30715	0.809764
PES	Maternal education level cat (None/Primary vs High school or more)	0.040305	-3.36954	3.45015	0.981465
