# Supplementary material for: Socioeconomic and nutritional determinants outweigh gut microbiota influence on neurodevelopment in young children from Antananarivo, Madagascar
Source: Sci Rep. 2026 Jan 17;16:5484. doi: 10.1038/s41598-026-35174-5 (PMC12886980; doi:10.1038/s41598-026-35174-5)
Supplement: Supplementary file 4 — Supplementary Information 4. [file 41598_2026_35174_MOESM4_ESM.xlsx]

## Sheet: Results_alpha_diversity_score_m
SUPPL TABLE 3. Linear regression models of alpha-diversity (predictor) on neurodevelopment scores (outcome) adjusted for sequencing run.
Statistically significant results are indicated in red.
Neurodevelopment scores	Predictor	Beta coefficient	P value	R2
Communication (Comm)	Inverse Simpson index	-0.047	0.553	0.009
Communication	Shannon index	-1.144	0.279	0.011
Communication	Richness	-0.016	0.327	0.011
Problem-Solving (PS)	Inverse Simpson index	0.199	0.088	0.017
Problem-Solving (PS)	Shannon index	1.81	0.249	0.012
Problem-Solving (PS)	Richness	-0.019	0.427	0.009
Personal-Social (PES)	Inverse Simpson index	0.009	0.921	0.023
Personal-Social (PES)	Shannon index	0.722	0.55	0.024
Personal-Social (PES)	Richness	0.017	0.359	0.025
Gross motor (GM)	Inverse Simpson index	0.032	0.717	0.036
Gross motor (GM)	Shannon index	0.813	0.488	0.037
Gross motor (GM)	Richness	0.019	0.283	0.039
Fine Motor (FM)	Inverse Simpson index	0.147	0.15	0.039
Fine Motor (FM)	Shannon index	2.749	0.045	0.045
Fine Motor (FM)	Richness	0.01	0.64	0.033
Overall score1	Inverse Simpson index	0.34	0.244	0.008
Overall score1	Shannon index	4.952	0.208	0.009
Overall score1	Richness	0.011	0.857	0.004
1 The Overall score is the sum of all 5 domains.
