# Supplementary material for: Socioeconomic and nutritional determinants outweigh gut microbiota influence on neurodevelopment in young children from Antananarivo, Madagascar
Source: Sci Rep. 2026 Jan 17;16:5484. doi: 10.1038/s41598-026-35174-5 (PMC12886980; doi:10.1038/s41598-026-35174-5)
Supplement: Supplementary file 5 — Supplementary Information 5. [file 41598_2026_35174_MOESM5_ESM.xlsx]

## Sheet: TABLE2.Results_lm_stunting_scor
SUPPL TABLE 4. Differences in development score per domain and overall according to the fecal microbiota clusters determined through hierarchical clustering in univariate and bivariate analyses (N = 317).
	Cluster 1, N = 1421	Cluster 2, N = 1751	Overall, N = 3171	p-value2	p-value3
Overall development score	242 (120-300)	245 (160-300)	243 (120-300)	0.6	0.397
Communication score (Comm)	51 (30-60)	51 (25-60)	51 (25-60)	0.7	0.712
Problem Solving score (PS)	40 (10-60)	42 (10-60)	41 (10-60)	0.5	0.3
Personal-Social score (PES)	49 (15-60)	49 (25-60)	49 (15-60)	0.7	>0.9
Fine Motor score (FM)	48 (10-60)	49 (15-60)	48 (10-60)	0.5	0.384
Gross Motor score (GM)	53 (20-60)	53 (18-60)	53 (18-60)	>0.9	>0.9
1 Mean (Minimum-Maximum)
2 Wilcoxon rank sum test
3 P-value of ANOVA test adjusted on sequencing run
