# Supplementary material for: Socioeconomic and nutritional determinants outweigh gut microbiota influence on neurodevelopment in young children from Antananarivo, Madagascar
Source: Sci Rep. 2026 Jan 17;16:5484. doi: 10.1038/s41598-026-35174-5 (PMC12886980; doi:10.1038/s41598-026-35174-5)
Supplement: Supplementary file 6 — Supplementary Information 6. [file 41598_2026_35174_MOESM6_ESM.xlsx]

## Sheet: CFAs_Goodness_of_fit
SUPPL TABLE 5. Standard and robust estimation of goodness of fit for different measurement models using confirmatory factor analysis (top table) and for different structural and measurement models using structural equation modeling (bottom table).
CFA: confirmatory factor analysis; SES: socioeconomic status; ML: maximum likelihood; DWLS: diagonally weighted least squares; CFI: comparative fit index; TLI: Tucker-Lewis index; RMSEA: root mean square error of approximation; SRMR: standardized root mean square residual.
				Standard									Robust
Measurement models (CFA)		Estimator	Number of parameters	chisquare (model-implied var-cov matrix)	degrees of freedom	chisquare p-value (model-implied var-cov matrix)	chisquare p-value (versus null model)	CFI	TLI	RMSEA	p-value RMSEA <= 0.05	SRMR	chisquare (model-implied var-cov matrix)	chisquare p-value (model-implied var-cov matrix)	chisquare p-value (versus null model)	CFI	TLI	RMSEA	p-value RMSEA <= 0.05
Neurodevelopment		ML	10	22.8342	5	0.000363116	0	0.869193	0.738385	0.106075	0.015601	0.0604604	24.6579	0.000162202	0	0.840223	0.680447	0.111366	0.0113644
SES		DWLS	14	6.14253	5	0.292596	0	0.997888	0.995775	0.0271938	0.66025	0.0404461	9.72137	0.0835264	0	0.988772	0.977544	0.0552802	0.367709
BCAA		ML	8	15.8564	2	0.000360437	0	0.982502	0.947505	0.159305	0.00481934	0.0275387	14.2559	0.00080238	0	0.98227	0.946809	0.149822	0.00655424
Neurodevelopment + SES		DWLS	30	47.0343	34	0.0677021	0	0.983512	0.978178	0.0352229	0.844498	0.0583289	60.4168	0.00349048	0	0.954109	0.939262	0.0501442	0.46902
Neurodevelopment + SES + BCAA		DWLS	44	117.894	74	0.000893689	0	0.966211	0.958449	0.0473111	0.592368	0.0695656	132.111	3.85087e-05	0	0.923382	0.90578	0.0544366	0.299848
				Standard									Robust
Structural model (SEM)	Microbiota characterization	Estimator	Number of parameters	chisquare (model-implied var-cov matrix)	degrees of freedom	chisquare p-value (model-implied var-cov matrix)	chisquare p-value (versus null model)	CFI	TLI	RMSEA	p-value RMSEA <= 0.05	SRMR	chisquare (model-implied var-cov matrix)	chisquare p-value (model-implied var-cov matrix)	chisquare p-value (versus null model)	CFI	TLI	RMSEA	p-value RMSEA <= 0.05
Simplest model	PC1	DWLS	32	86.9578	52	0.00169747	0	0.949988	0.95672	0.0466435	0.60717	0.0611003	96.2067	0.000187929	0	0.918324	0.929319	0.0524521	0.382855
Simplest model	shannon	DWLS	32	87.7925	52	0.00140501	0	0.950396	0.957073	0.0471971	0.586694	0.0612004	97.0718	0.00015126	0	0.918397	0.929382	0.0529629	0.363327
Simplest model	clusters	DWLS	32	87.542	52	0.00148737	0	0.949024	0.955886	0.0470316	0.592855	0.060816	97.4452	0.000137655	0	0.915254	0.926662	0.0531818	0.355035
Simplest model	Streptococcaceae	DWLS	32	100.148	52	6.89112e-05	0	0.932251	0.941371	0.0547406	0.297772	0.061589	106.853	1.15502e-05	0	0.899679	0.913184	0.058428	0.180203
Simple model	PC1	DWLS	38	67.5938	51	0.0597408	0	0.980527	0.9748	0.0324495	0.931259	0.0582645	84.9534	0.0019953	0	0.942979	0.926209	0.046417	0.613944
Simple model	shannon	DWLS	38	70.8319	51	0.0344612	0	0.976938	0.970155	0.0354746	0.894157	0.0597611	88.9504	0.000793991	0	0.936866	0.918297	0.0490732	0.514382
Simple model	clusters	DWLS	37	67.5651	51	0.0600214	0	0.980603	0.974897	0.0324215	0.931541	0.0593113	85.5754	0.00173397	0	0.942501	0.925589	0.0468403	0.598585
Simplest model	Streptococcaceae	DWLS	38	85.482	51	0.00177105	0	0.960485	0.948863	0.0467769	0.600898	0.0634076	105.56	1.11726e-05	0	0.908418	0.881482	0.0588402	0.171091
Complex SEM	PC1	DWLS	57	292.586	158	4.20012e-10	0	0.892648	0.918467	0.0576834	0.109008	0.0561679	284.03	3.09104e-09	0	0.828566	0.869797	0.0558198	0.17532
Complex SEM	shannon	DWLS	57	293.275	158	3.56612e-10	0	0.893461	0.919084	0.0578309	0.104625	0.0564568	285.191	2.36671e-09	0	0.82753	0.86901	0.0560763	0.164985
Complex SEM	clusters	DWLS	56	330.507	158	2.93099e-14	0	0.870515	0.901657	0.0653062	0.00630162	0.065578	314.84	1.74616e-12	0	0.800181	0.848239	0.0622701	0.0236181
Complex SEM	Streptococcaceae	DWLS	57	306.045	158	1.59922e-11	0	0.881996	0.910376	0.0604991	0.0454346	0.0584878	293.335	3.51569e-10	0	0.812246	0.857402	0.0578437	0.10425
Complex path analysis	PC1	ML	16	37.1371	11	0.000109293	1.66533e-14	0.723948	0.397705	0.095414	0.0133319	0.0496673	36.0182	0.000168062	3.4861e-14	0.730629	0.412281	0.0933493	0.0160687
Complex path analysis	shannon	ML	16	37.7229	11	8.71235e-05	4.996e-15	0.726194	0.402605	0.0964772	0.0116151	0.050975	37.1569	0.000108461	5.9508e-14	0.71432	0.376699	0.0954501	0.01276
Complex path analysis	clusters	DWLS	18	39.5308	11	4.30237e-05	0.000199489	0	0.532987	0.0998789	0.00744204	0.00693523	38.942	5.41888e-05	0.000262752	0	0.526186	0.098843	0.00858356
Complex path analysis	Streptococcaceae	ML	16	45.2676	11	4.35363e-06	8.88178e-16	0.663565	0.26596	0.109251	0.00176812	0.0552734	45.315	4.27073e-06	1.33227e-15	0.659578	0.25726	0.109326	0.00175433
