# Supplementary material for: Socioeconomic and nutritional determinants outweigh gut microbiota influence on neurodevelopment in young children from Antananarivo, Madagascar
Source: Sci Rep. 2026 Jan 17;16:5484. doi: 10.1038/s41598-026-35174-5 (PMC12886980; doi:10.1038/s41598-026-35174-5)
Supplement: Supplementary file 7 — Supplementary Information 7. [file 41598_2026_35174_MOESM7_ESM.xlsx]

## Sheet: SEMs_parameters_estimates
SUPPL TABLE 6. Parameter estimates of different structural models using either structural equation modelling or path analysis (without latent variables).
The microbiome was characterized using alternatively one of four microbiota constructs: 1) Shannon 𝜶-diversity index, 2) first principal component of the PCoA, 3) clusters resulting from a hierarchical clustering, 4) Streptococcaceae family's relative abundance.
Neurodevelopment, SES and BCAA are latent constructs.
PC: principal component; HAZ: Height-for-Age Z-score; SES: socioeconomic status; BCAA: branched-chain amino acids; AAT: 𝜶-anti-trypsin.
Units: hemoglobin in g/dL; Streptococcaceae in relative abundance; AAT level (cat.): normal vs elevated; Age in months; Maternal age at first pregnancy in years; Leucine in 𝝁mol/L.
Statistically significant results are indicated in red.
Structural model	Microbiome characterization	Endogenous variable (Y)	Exogenous variable (X)	Estimate	Standard error	z	pvalue	Standardized estimate on latent variables' standard deviations	Standardized estimate on all variables' standard deviations
Simplest model	PC1	Neurodevelopment	HAZ (cont.)	1.37904	0.298423	4.6211	3.81706e-06	0.379051	0.406949
Simplest model	PC1	Neurodevelopment	PC1	0.00989125	0.0257267	0.384473	0.700628	0.00271876	0.0280367
Simplest model	PC1	Neurodevelopment	SES	2.27733	0.540295	4.21498	2.49799e-05	0.45319	0.45319
Simplest model	Shannon index	Neurodevelopment	HAZ (cont.)	1.36602	0.298719	4.57293	4.80945e-06	0.37292	0.400366
Simplest model	Shannon index	Neurodevelopment	Shannon index	0.522207	0.468596	1.11441	0.265105	0.142561	0.0654332
Simplest model	Shannon index	Neurodevelopment	SES	2.28103	0.54053	4.21998	2.44323e-05	0.453978	0.453978
Simplest model	Clusters	Neurodevelopment	HAZ (cont.)	1.3791	0.301837	4.56901	4.90044e-06	0.379791	0.407743
Simplest model	Clusters	Neurodevelopment	Clusters	-0.549618	0.504384	-1.08968	0.275853	-0.15136	-0.0753974
Simplest model	Clusters	Neurodevelopment	SES	2.30442	0.546222	4.21884	2.45565e-05	0.45606	0.45606
Simplest model	Streptococcaceae	Neurodevelopment	HAZ (cont.)	1.37552	0.295857	4.64928	3.33096e-06	0.377656	0.405451
Simplest model	Streptococcaceae	Neurodevelopment	Streptococcaceae	0.0194794	0.0594389	0.327721	0.743123	0.00534815	0.0207289
Simplest model	Streptococcaceae	Neurodevelopment	SES	2.23344	0.530559	4.2096	2.55819e-05	0.446849	0.446849
Simple model	PC1	Neurodevelopment	HAZ (cont.)	1.10747	0.277805	3.98649	6.70575e-05	0.325075	0.348437
Simple model	PC1	Neurodevelopment	PC1	0.0162453	0.0237788	0.683185	0.49449	0.0047685	0.0490948
Simple model	PC1	Neurodevelopment	SES	2.12717	0.520182	4.08928	4.32709e-05	0.457204	0.457204
Simple model	PC1	HAZ (cont.)	SES	0.203895	0.100847	2.02183	0.0431942	0.1493	0.13929
Simple model	PC1	PC1	SES	-0.282298	0.971651	-0.290534	0.771407	-0.206711	-0.0200775
Simple model	Shannon index	Neurodevelopment	HAZ (cont.)	1.09019	0.27572	3.95397	7.68637e-05	0.325344	0.348725
Simple model	Shannon index	Neurodevelopment	Shannon index	0.646523	0.425967	1.51778	0.129071	0.192941	0.088414
Simple model	Shannon index	Neurodevelopment	SES	2.07957	0.516326	4.02764	5.6339e-05	0.454475	0.454475
Simple model	Shannon index	HAZ (cont.)	SES	0.205376	0.100699	2.03951	0.0413989	0.150399	0.140315
Simple model	Shannon index	Shannon index	SES	0.00716408	0.0471446	0.15196	0.879219	0.00524633	0.0114488
Simple model	Clusters	Neurodevelopment	HAZ (cont.)	1.10619	0.276989	3.99363	6.50693e-05	0.324801	0.348143
Simple model	Clusters	Neurodevelopment	Clusters	-0.392088	0.300864	-1.30321	0.192505	-0.115125	-0.115125
Simple model	Clusters	Neurodevelopment	SES	2.14956	0.525081	4.09377	4.24411e-05	0.461981	0.461981
Simple model	Clusters	HAZ (cont.)	SES	0.204535	0.101121	2.02268	0.0431058	0.149711	0.139673
Simple model	Clusters	Clusters	SES	0.0670949	0.122492	0.547747	0.583866	0.0491107	0.0491107
Simple model	Streptococcaceae	Neurodevelopment	HAZ (cont.)	2.35913	0.486719	4.84702	1.2533e-06	0.327416	0.350946
Simple model	Streptococcaceae	Neurodevelopment	Streptococcaceae	0.0304468	0.118864	0.256148	0.797836	0.00422561	0.0163516
Simple model	Streptococcaceae	Neurodevelopment	SES	4.52219	0.946154	4.77955	1.75686e-06	0.458279	0.458279
Simple model	Streptococcaceae	haz_cont	SES	0.200789	0.100874	1.9905	0.0465361	0.146614	0.136783
Simple model	Streptococcaceae	Streptococcaceae	SES	-0.448744	0.420791	-1.06643	0.286229	-0.327667	-0.0846763
Complex SEM	PC1	HAZ (cont.)	Hemoglobin level	0.265868	0.0605718	4.3893	1.13718e-05	0.265868	0.294765
Complex SEM	PC1	HAZ (cont.)	PC1	0.00374351	0.00602132	0.621708	0.534134	0.00374351	0.0378971
Complex SEM	PC1	HAZ (cont.)	SES	0.149439	0.101765	1.46847	0.141977	0.0990401	0.0992191
Complex SEM	PC1	HAZ (cont.)	BCAA	0.054993	0.0172773	3.18296	0.00145775	0.189687	0.19003
Complex SEM	PC1	Neurodevelopment	SES	5.22242	1.06734	4.89294	9.93427e-07	0.418752	0.418752
Complex SEM	PC1	Neurodevelopment	HAZ (cont.)	2.71843	0.676134	4.02055	5.80627e-05	0.328893	0.3283
Complex SEM	PC1	Neurodevelopment	PC1	0.01722	0.0573298	0.300367	0.763897	0.00208338	0.0210529
Complex SEM	PC1	Neurodevelopment	AAT level (cat.)	-0.200368	1.54369	-0.129798	0.896726	-0.0242419	-0.0103919
Complex SEM	PC1	Neurodevelopment	Age	-0.0716359	0.0668983	-1.07082	0.284251	-0.00866698	-0.0932354
Complex SEM	PC1	Neurodevelopment	Reported birth size	1.10553	1.568	0.705053	0.480777	0.133754	0.0530505
Complex SEM	PC1	PC1	BCAA	0.259137	0.143795	1.80213	0.0715252	0.89384	0.0884538
Complex SEM	Shannon index	HAZ (cont.)	Hemoglobin level	0.265843	0.060547	4.39069	1.12991e-05	0.265843	0.295174
Complex SEM	Shannon index	HAZ (cont.)	Shannon index	0.0824035	0.0944372	0.872574	0.382895	0.0824035	0.0364034
Complex SEM	Shannon index	HAZ (cont.)	SES	0.144416	0.102292	1.41179	0.158011	0.0955814	0.0958959
Complex SEM	Shannon index	HAZ (cont.)	BCAA	0.0581154	0.0176639	3.29007	0.00100162	0.200265	0.200924
Complex SEM	Shannon index	Neurodevelopment	SES	5.33632	1.07627	4.95815	7.11663e-07	0.421576	0.421576
Complex SEM	Shannon index	Neurodevelopment	HAZ (cont.)	2.80154	0.676363	4.14206	3.44197e-05	0.334404	0.333307
Complex SEM	Shannon index	Neurodevelopment	Shannon index	2.20472	0.914373	2.41118	0.015901	0.263165	0.115877
Complex SEM	Shannon index	Neurodevelopment	AAT level (cat.)	-0.194151	1.56312	-0.124207	0.901151	-0.0231747	-0.00993439
Complex SEM	Shannon index	Neurodevelopment	Age	-0.071836	0.0677608	-1.06014	0.289081	-0.00857466	-0.0922423
Complex SEM	Shannon index	Neurodevelopment	Reported birth size	1.13376	1.58879	0.713599	0.475475	0.13533	0.0536758
Complex SEM	Shannon index	Shannon index	BCAA	-0.0143691	0.00560484	-2.56369	0.0103565	-0.0495156	-0.112453
Complex SEM	Clusters	HAZ (cont.)	Hemoglobin level	0.265121	0.0604843	4.38331	1.16888e-05	0.265121	0.294848
Complex SEM	Clusters	HAZ (cont.)	Clusters	-0.0434827	0.0783017	-0.555322	0.578675	-0.0434827	-0.0436962
Complex SEM	Clusters	HAZ (cont.)	SES	0.139499	0.101837	1.36983	0.170739	0.0920681	0.0925202
Complex SEM	Clusters	HAZ (cont.)	BCAA	0.0538767	0.0175742	3.06568	0.00217179	0.212564	0.213608
Complex SEM	Clusters	Neurodevelopment	SES	5.36656	1.07794	4.97852	6.40727e-07	0.426376	0.426376
Complex SEM	Clusters	Neurodevelopment	HAZ (cont.)	2.83935	0.667688	4.25251	2.11392e-05	0.341805	0.340134
Complex SEM	Clusters	Neurodevelopment	Clusters	-0.98899	0.766515	-1.29024	0.196967	-0.119056	-0.119056
Complex SEM	Clusters	Neurodevelopment	AAT level (cat.)	-0.208808	1.55412	-0.134358	0.893119	-0.0251366	-0.0107754
Complex SEM	Clusters	Neurodevelopment	Age	-0.0724496	0.0672979	-1.07655	0.281681	-0.00872158	-0.0938228
Complex SEM	Clusters	Neurodevelopment	Reported birth size	1.1204	1.5785	0.709791	0.477833	0.134876	0.0534956
Complex SEM	Clusters	Clusters	BCAA	0.0608024	0.0152643	3.98331	6.79615e-05	0.239889	0.239889
Complex SEM	Streptococcaceae	HAZ (cont.)	Hemoglobin level	0.265806	0.0605307	4.39126	1.12696e-05	0.265806	0.294673
Complex SEM	Streptococcaceae	HAZ (cont.)	Streptococcaceae	0.0137304	0.0128126	1.07163	0.283888	0.0137304	0.0527861
Complex SEM	Streptococcaceae	HAZ (cont.)	SES	0.14921	0.10189	1.46442	0.143078	0.0987988	0.0989696
Complex SEM	Streptococcaceae	HAZ (cont.)	BCAA	0.0561006	0.0175979	3.18792	0.00143303	0.192883	0.193217
Complex SEM	Streptococcaceae	Neurodevelopment	SES	5.2243	1.06786	4.89233	9.96509e-07	0.419024	0.419024
Complex SEM	Streptococcaceae	Neurodevelopment	HAZ (cont.)	2.72321	0.682866	3.98791	6.66591e-05	0.329866	0.329297
Complex SEM	Streptococcaceae	Neurodevelopment	Streptococcaceae	-0.0113808	0.136891	-0.083138	0.933742	-0.00137858	-0.00529077
Complex SEM	Streptococcaceae	Neurodevelopment	AAT level (cat.)	-0.203925	1.54305	-0.132157	0.89486	-0.0247018	-0.010589
Complex SEM	Streptococcaceae	Neurodevelopment	Age	-0.0714189	0.0668519	-1.06831	0.285379	-0.00865108	-0.0930643
Complex SEM	Streptococcaceae	Neurodevelopment	Reported birth size	1.10896	1.56724	0.707587	0.479202	0.13433	0.0532789
Complex SEM	Streptococcaceae	Streptococcaceae	BCAA	0.00401554	0.0678798	0.0591566	0.952827	0.0138061	0.00359736
Complex path analysis	PC1	HAZ (cont.)	Maternal age at first pregnancy	0.0262145	0.0201677	1.29982	0.193661	0.0262145	0.0769292
Complex path analysis	PC1	HAZ (cont.)	Number of rooms	-0.0109416	0.114509	-0.0955517	0.923877	-0.0109416	-0.00653612
Complex path analysis	PC1	HAZ (cont.)	Hemoglobin level	0.199481	0.0556405	3.58518	0.000336851	0.199481	0.210043
Complex path analysis	PC1	HAZ (cont.)	PC1	0.00619917	0.00537004	1.1544	0.248337	0.00619917	0.0594588
Complex path analysis	PC1	HAZ (cont.)	Leucine	0.0154301	0.00397599	3.88083	0.000104101	0.0154301	0.234805
Complex path analysis	PC1	PC1	Leucine	0.04613	0.0426339	1.082	0.279251	0.04613	0.0731879
Complex path analysis	PC1	Overall score	Number of rooms	9.2234	2.68374	3.43677	0.000588703	9.2234	0.194959
Complex path analysis	PC1	Overall score	Maternal age at first pregnancy	0.439867	0.588489	0.747452	0.454791	0.439867	0.0456754
Complex path analysis	PC1	Overall score	HAZ (cont.)	8.89169	1.55516	5.71752	1.08089e-08	8.89169	0.314626
Complex path analysis	PC1	Overall score	PC1	0.0825629	0.155853	0.52975	0.596285	0.0825629	0.0280206
Complex path analysis	PC1	Overall score	AAT level (cat.)	0.703767	4.00608	0.175675	0.860549	0.703767	0.0101198
Complex path analysis	PC1	Overall score	Age	-0.0515849	0.170623	-0.302333	0.762398	-0.0515849	-0.0185894
Complex path analysis	PC1	Overall score	Reported birth size	-1.28659	4.7167	-0.272772	0.785028	-1.28659	-0.0171425
Complex path analysis	Shannon index	HAZ (cont.)	Maternal age at first pregnancy	0.0260673	0.0206288	1.26364	0.206361	0.0260673	0.0765954
Complex path analysis	Shannon index	HAZ (cont.)	Number of rooms	-0.0129519	0.115785	-0.111862	0.910933	-0.0129519	-0.00774696
Complex path analysis	Shannon index	HAZ (cont.)	Hemoglobin level	0.193651	0.0551411	3.51192	0.000444888	0.193651	0.204166
Complex path analysis	Shannon index	HAZ (cont.)	Shannon index	0.182428	0.14633	1.24669	0.21251	0.182428	0.0767916
Complex path analysis	Shannon index	HAZ (cont.)	Leucine	0.0161896	0.00416721	3.88501	0.000102328	0.0161896	0.246679
Complex path analysis	Shannon index	Shannon index	Leucine	-0.00208433	0.00206996	-1.00694	0.313961	-0.00208433	-0.0754467
Complex path analysis	Shannon index	Overall score	Number of rooms	9.3594	2.67265	3.50192	0.000461923	9.3594	0.197718
Complex path analysis	Shannon index	Overall score	Maternal age at first pregnancy	0.425646	0.581156	0.732412	0.463917	0.425646	0.0441729
Complex path analysis	Shannon index	Overall score	HAZ (cont.)	8.86851	1.50283	5.90122	3.60829e-09	8.86851	0.313222
Complex path analysis	Shannon index	Overall score	Shannon index	5.15887	3.96733	1.30034	0.193485	5.15887	0.0766968
Complex path analysis	Shannon index	Overall score	AAT level (cat.)	1.05032	4.01254	0.26176	0.793506	1.05032	0.0150943
Complex path analysis	Shannon index	Overall score	Age	-0.0627303	0.169868	-0.369289	0.711912	-0.0627303	-0.0225926
Complex path analysis	Shannon index	Overall score	Reported birth size	-1.61352	4.71448	-0.342249	0.732164	-1.61352	-0.0214861
Complex path analysis	Clusters	HAZ (cont.)	Maternal age at first pregnancy	0.0316832	0.0204416	1.54994	0.121156	0.0316832	0.0980134
Complex path analysis	Clusters	HAZ (cont.)	Number of rooms	0.0146697	0.0959013	0.152967	0.878424	0.0146697	0.00923782
Complex path analysis	Clusters	HAZ (cont.)	Hemoglobin level	0.205949	0.0592366	3.47672	0.000507596	0.205949	0.228598
Complex path analysis	Clusters	HAZ (cont.)	Clusters	0.00301175	0.0688978	0.0437132	0.965133	0.00301175	0.00301032
Complex path analysis	Clusters	HAZ (cont.)	Leucine	0.0153205	0.00373534	4.10151	4.10468e-05	0.0153205	0.245764
Complex path analysis	Clusters	Clusters	Leucine	-0.0016488	0.00524209	-0.31453	0.753118	-0.0016488	-0.0264617
Complex path analysis	Clusters	Overall score	Number of rooms	9.20786	3.1407	2.93178	0.00337025	9.20786	0.196597
Complex path analysis	Clusters	Overall score	Maternal age at first pregnancy	0.389343	0.593266	0.656272	0.511649	0.389343	0.0408376
Complex path analysis	Clusters	Overall score	HAZ (cont.)	8.92804	1.7854	5.00059	5.71552e-07	8.92804	0.30271
Complex path analysis	Clusters	Overall score	Clusters	-3.28395	2.0748	-1.58278	0.113471	-3.28395	-0.111291
Complex path analysis	Clusters	Overall score	AAT level (cat.)	-0.871605	4.59062	-0.189867	0.849414	-0.871605	-0.0126599
Complex path analysis	Clusters	Overall score	Age	-0.133263	0.183906	-0.724624	0.468683	-0.133263	-0.0485085
Complex path analysis	Clusters	Overall score	Reported birth size	5.61772	4.4232	1.27006	0.204064	5.61772	0.0756068
Complex path analysis	Streptococcaceae	HAZ (cont.)	Maternal age at first pregnancy	0.028983	0.0202535	1.43101	0.152427	0.028983	0.0848968
Complex path analysis	Streptococcaceae	HAZ (cont.)	Number of rooms	-0.021895	0.114594	-0.191066	0.848474	-0.021895	-0.0130552
Complex path analysis	Streptococcaceae	HAZ (cont.)	Hemoglobin level	0.204491	0.0560755	3.6467	0.000265628	0.204491	0.214921
Complex path analysis	Streptococcaceae	HAZ (cont.)	Streptococcaceae	0.0151879	0.0147604	1.02896	0.3035	0.0151879	0.0561848
Complex path analysis	Streptococcaceae	HAZ (cont.)	Leucine	0.0157221	0.00394857	3.98172	6.84174e-05	0.0157221	0.238808
Complex path analysis	Streptococcaceae	Streptococcaceae	Leucine	-0.00776779	0.0153453	-0.506199	0.612717	-0.00776779	-0.0318942
Complex path analysis	Streptococcaceae	Overall score	Number of rooms	9.15949	2.70122	3.39087	0.00069672	9.15949	0.193896
Complex path analysis	Streptococcaceae	Overall score	Maternal age at first pregnancy	0.406083	0.594009	0.683631	0.494208	0.406083	0.04223
Complex path analysis	Streptococcaceae	Overall score	HAZ (cont.)	8.97031	1.54478	5.80686	6.36558e-09	8.97031	0.318467
Complex path analysis	Streptococcaceae	Overall score	Streptococcaceae	-0.324738	0.415188	-0.782146	0.434128	-0.324738	-0.0426494
Complex path analysis	Streptococcaceae	Overall score	AAT level (cat.)	0.572296	4.00799	0.142789	0.886457	0.572296	0.00824155
Complex path analysis	Streptococcaceae	Overall score	Age	-0.077081	0.173136	-0.445205	0.656172	-0.077081	-0.0278186
Complex path analysis	Streptococcaceae	Overall score	Reported birth size	-1.17505	4.75258	-0.247246	0.804718	-1.17505	-0.0156797
