# Supplementary material for: Socioeconomic and nutritional determinants outweigh gut microbiota influence on neurodevelopment in young children from Antananarivo, Madagascar
Source: Sci Rep. 2026 Jan 17;16:5484. doi: 10.1038/s41598-026-35174-5 (PMC12886980; doi:10.1038/s41598-026-35174-5)
Supplement: Supplementary file 8 — Supplementary Information 8. [file 41598_2026_35174_MOESM8_ESM.xlsx]

## Sheet: SEM_indirect_effects
SUPPL TABLE 7. Parameter estimates for indirect effects of variables on neurodevelopment of different structural models using either structural equation modelling or path analysis (without latent variables).
The microbiome was characterized using alternatively one of four microbiota constructs: 1) Shannon 𝜶-diversity index, 2) first principal component of the PCoA, 3) clusters resulting from a hierarchical clustering, 4) Streptococcaceae family's relative abundance.
Neurodevelopment is a latent construct.
PC: principal component; HAZ: Height-for-Age Z-score.
Units: Streptococcaceae in relative abundance; Maternal age at first pregnancy in years.
Structural model	Microbiome characterization	Indirect or total effect	Endogenous variable (Y)	Mediator (M)	Exogenous variable (X)	Estimate	Standard error	z	pvalue	Standardized estimate on latent variables' standard deviations	Standardized estimate on all variables' standard deviations
Simple model	PC1	Indirect	Neurodevelopment	HAZ (cont.)	SES	0.225807	0.108352	2.08401	0.0371595	0.0485339	0.0485339
Simple model	PC1	Indirect	Neurodevelopment	PC1	SES	-0.00458603	0.0181376	-0.252847	0.800386	-0.0009857	-0.0009857
Simple model	PC1	Total	Neurodevelopment	HAZ (cont.) and PC1	SES	2.34839	0.550855	4.26317	2.01545e-05	0.504752	0.504752
Simple model	Shannon index	Indirect	Neurodevelopment	HAZ (cont.)	SES	0.223899	0.106977	2.09295	0.0363536	0.0489314	0.0489314
Simple model	Shannon index	Indirect	Neurodevelopment	Shannon index	SES	0.00463174	0.0295143	0.156932	0.875298	0.00101223	0.00101223
Simple model	Shannon index	Total	Neurodevelopment	HAZ (cont.) and Shannon index	SES	2.30811	0.545385	4.23207	2.31553e-05	0.504419	0.504419
Simple model	Clusters	Indirect	Neurodevelopment	HAZ (cont.)	SES	0.226255	0.108395	2.08732	0.0368593	0.0486264	0.0486264
Simple model	Clusters	Indirect	Neurodevelopment	Clusters	SES	-0.0263071	0.0554291	-0.474608	0.635067	-0.00565389	-0.00565389
Simple model	Clusters	Total	Neurodevelopment	HAZ (cont.) and Clusters	SES	2.34951	0.550585	4.26729	1.97858e-05	0.504954	0.504954
Simple model	Clusters	Indirect	Neurodevelopment	HAZ (cont.)	SES	0.473689	0.235005	2.01566	0.0438358	0.0480037	0.0480037
Simple model	Clusters	Indirect	Neurodevelopment	Streptococcaceae	SES	-0.0136628	0.0587342	-0.232621	0.816055	-0.00138459	-0.00138459
Simple model	Clusters	Total	Neurodevelopment	HAZ (cont.) and Streptococcaceae	SES	4.98222	1.01023	4.93179	8.148e-07	0.504898	0.504898
Complex SEM	PC1	Indirect	Neurodevelopment	HAZ (cont.)	PC1	0.0101765	0.0163976	0.620609	0.534857	0.00123121	0.0124416
Complex SEM	PC1	Total	Neurodevelopment	HAZ (cont.)	PC1	0.0273964	0.0601342	0.455588	0.648686	0.0033146	0.0334946
Complex SEM	PC1	Indirect	Neurodevelopment	HAZ (cont.)	SES	0.406238	0.268154	1.51494	0.129787	0.0325736	0.0325736
Complex SEM	PC1	Total	Neurodevelopment	HAZ (cont.)	SES	5.62866	1.1112	5.06541	4.0753e-07	0.451326	0.451326
Complex SEM	Shannon index	Indirect	Neurodevelopment	HAZ (cont.)	Shannon index	0.230856	0.28358	0.814078	0.4156	0.027556	0.0121335
Complex SEM	Shannon index	Total	Neurodevelopment	HAZ (cont.)	Shannon index	2.43558	0.960911	2.53465	0.0112559	0.290721	0.128011
Complex SEM	Shannon index	Indirect	Neurodevelopment	HAZ (cont.)	SES	0.404585	0.277432	1.45832	0.144752	0.0319628	0.0319628
Complex SEM	Shannon index	Total	Neurodevelopment	HAZ (cont.)	SES	5.7409	1.11951	5.12804	2.92775e-07	0.453539	0.453539
Complex SEM	Clusters	Indirect	Neurodevelopment	HAZ (cont.)	Clusters	-0.123462	0.225974	-0.546355	0.584822	-0.0148626	-0.0148626
Complex SEM	Clusters	Total	Neurodevelopment	HAZ (cont.)	Clusters	-1.11245	0.788406	-1.41101	0.15824	-0.133919	-0.133919
Complex SEM	Clusters	Indirect	Neurodevelopment	HAZ (cont.)	SES	0.396087	0.282606	1.40155	0.16105	0.0314693	0.0314693
Complex SEM	Clusters	Total	Neurodevelopment	HAZ (cont.)	SES	5.76265	1.12065	5.14223	2.71502e-07	0.457845	0.457845
Complex SEM	Streptococcaceae	Indirect	Neurodevelopment	HAZ (cont.)	Streptococcaceae	0.0373906	0.0356096	1.05001	0.293712	0.00452918	0.0173823
Complex SEM	Streptococcaceae	Total	Neurodevelopment	HAZ (cont.)	Streptococcaceae	0.0260098	0.128224	0.202847	0.839254	0.0031506	0.0120915
Complex SEM	Streptococcaceae	Indirect	Neurodevelopment	HAZ (cont.)	SES	0.406329	0.269401	1.50827	0.131485	0.0325904	0.0325904
Complex SEM	Streptococcaceae	Total	Neurodevelopment	HAZ (cont.)	SES	5.63063	1.11228	5.06224	4.14362e-07	0.451615	0.451615
Complex path analysis	PC1	Indirect	Overall score	HAZ (cont.)	PC1	0.0551211	0.0482779	1.14175	0.25356	0.0551211	0.0187073
Complex path analysis	PC1	Total	Overall score	HAZ (cont.)	PC1	0.137684	0.163489	0.842161	0.399698	0.137684	0.0467279
Complex path analysis	PC1	Indirect	Overall score	HAZ (cont.)	Number of rooms	-0.097289	1.01919	-0.0954576	0.923951	-0.097289	-0.00205643
Complex path analysis	PC1	Total	Overall score	HAZ (cont.)	Number of rooms	9.12611	2.79764	3.26208	0.00110598	9.12611	0.192902
Complex path analysis	PC1	Indirect	Overall score	HAZ (cont.)	Maternal age at first pregnancy	0.233091	0.179068	1.30169	0.193022	0.233091	0.0242039
Complex path analysis	PC1	Total	Overall score	HAZ (cont.)	Maternal age at first pregnancy	0.672958	0.58822	1.14406	0.252599	0.672958	0.0698793
Complex path analysis	Shannon index	Indirect	Overall score	HAZ (cont.)	Shannon index	1.61787	1.37259	1.17869	0.238521	1.61787	0.0240528
Complex path analysis	Shannon index	Total	Overall score	HAZ (cont.)	Shannon index	6.77673	4.22748	1.60302	0.10893	6.77673	0.10075
Complex path analysis	Shannon index	Indirect	Overall score	HAZ (cont.)	Number of rooms	-0.114864	1.02763	-0.111776	0.911001	-0.114864	-0.00242652
Complex path analysis	Shannon index	Total	Overall score	HAZ (cont.)	Number of rooms	9.24454	2.78758	3.31633	0.000912093	9.24454	0.195292
Complex path analysis	Shannon index	Indirect	Overall score	HAZ (cont.)	Maternal age at first pregnancy	0.231178	0.182361	1.26769	0.204907	0.231178	0.0239913
Complex path analysis	Shannon index	Total	Overall score	HAZ (cont.)	Maternal age at first pregnancy	0.656824	0.583418	1.12582	0.260241	0.656824	0.0681643
Complex path analysis	Clusters	Indirect	Overall score	HAZ (cont.)	Clusters	0.026889	0.616114	0.0436429	0.965189	0.026889	0.000911255
Complex path analysis	Clusters	Total	Overall score	HAZ (cont.)	Clusters	-3.25706	2.17902	-1.49474	0.134984	-3.25706	-0.11038
Complex path analysis	Clusters	Indirect	Overall score	HAZ (cont.)	Number of rooms	0.130972	0.857397	0.152755	0.878591	0.130972	0.00279638
Complex path analysis	Clusters	Total	Overall score	HAZ (cont.)	Number of rooms	9.33883	3.24746	2.87573	0.0040309	9.33883	0.199393
Complex path analysis	Clusters	Indirect	Overall score	HAZ (cont.)	Maternal age at first pregnancy	0.282869	0.189483	1.49284	0.135478	0.282869	0.0296696
Complex path analysis	Clusters	Total	Overall score	HAZ (cont.)	Maternal age at first pregnancy	0.672212	0.61412	1.09459	0.273695	0.672212	0.0705072
Complex path analysis	Streptococcaceae	Indirect	Overall score	HAZ (cont.)	Streptococcaceae	0.13624	0.132526	1.02802	0.303939	0.13624	0.017893
Complex path analysis	Streptococcaceae	Total	Overall score	HAZ (cont.)	Streptococcaceae	-0.188498	0.35716	-0.527771	0.597659	-0.188498	-0.0247564
Complex path analysis	Streptococcaceae	Indirect	Overall score	HAZ (cont.)	Number of rooms	-0.196405	1.03038	-0.190614	0.848828	-0.196405	-0.00415766
Complex path analysis	Streptococcaceae	Total	Overall score	HAZ (cont.)	Number of rooms	8.96309	2.83116	3.16587	0.00154621	8.96309	0.189738
Complex path analysis	Streptococcaceae	Indirect	Overall score	HAZ (cont.)	Maternal age at first pregnancy	0.259986	0.181576	1.43183	0.152193	0.259986	0.0270368
Complex path analysis	Streptococcaceae	Total	Overall score	HAZ (cont.)	Maternal age at first pregnancy	0.666069	0.593723	1.12185	0.261925	0.666069	0.0692668
